# Supplementary material for: Mechanical instability of the lumbar spine following intervertebral disc injury: a comparison of two injury methods
Source: Int Biomech. 2025 Oct 30;12(1):67–80. doi: 10.1080/23335432.2025.2581469 (PMC12576908; doi:10.1080/23335432.2025.2581469)
Supplement: Supplemental Material [file TBBE_A_2581469_SM4753.zip]

Archive with 3 entries (2 files):
- Supplementary Material/
- Supplementary Material/Appendix A_R1.docx
- Supplementary Material/Appendix B.docx
